# Supplementary material for: Rule-based multi-level modeling of cell biological systems
Source: BMC Syst Biol. 2011 Oct 17;5:166. doi: 10.1186/1752-0509-5-166 (PMC3306009; doi:10.1186/1752-0509-5-166)
Supplement: Additional file 1 — ML-Rules demo program The ZIP file comprises a prototype tool of ML-Rules including a model editor, the simulator, and a rudimentary line chart visualization of simulation trajectories. Also a user manual and several example models are part of the tool package. To start the demo tool, please unzip the file and execute the run.jar file. Java Runtime Environment (Version 6 or higher) is required for execution. [file 1752-0509-5-166-S1.ZIP]

Archive with 24 entries (21 files):
- ML-Rules/
- ML-Rules/examples/
- ML-Rules/lib/
- ML-Rules/manual.pdf
- ML-Rules/e51a0aa2ee63c9533eb382591cf47fd55686c88a.mlrj
- ML-Rules/run.jar
- ML-Rules/examples/YeastExample5.mlrj
- ML-Rules/examples/YeastExample4.mlrj
- ML-Rules/examples/YeastExample3.mlrj
- ML-Rules/examples/YeastExample2.mlrj
- ML-Rules/examples/YeastExample1.mlrj
- ML-Rules/examples/VerySimple.mlrj
- ML-Rules/examples/Scaffold9to1.mlrj
- ML-Rules/examples/EnzymeMichaelisMenten.mlrj
- ML-Rules/examples/EnzymeMassActionWithBinding.mlrj
- ML-Rules/examples/EnzymeMassAction.mlrj
- ML-Rules/examples/EndoExoCytosis.mlrj
- ML-Rules/examples/CellCompartments.mlrj
- ML-Rules/lib/mlrulesDemo.jar
- ML-Rules/lib/sandbox.jar
- ML-Rules/lib/JAMES_license.txt
- ML-Rules/lib/jamesII.jar
- ML-Rules/lib/ANTLR_license.txt
- ML-Rules/lib/antlr3.3.jar
