# Supplementary material for: Rule-based multi-level modeling of cell biological systems
Source: BMC Syst Biol. 2011 Oct 17;5:166. doi: 10.1186/1752-0509-5-166 (PMC3306009; doi:10.1186/1752-0509-5-166)
Supplement: Additional file 1 — ML-Rules demo program The ZIP file comprises a prototype tool of ML-Rules including a model editor, the simulator, and a rudimentary line chart visualization of simulation trajectories. Also a user manual and several example models are part of the tool package. To start the demo tool, please unzip the file and execute the run.jar file. Java Runtime Environment (Version 6 or higher) is required for execution. [file 1752-0509-5-166-S1.ZIP › ML-Rules/examples/YeastExample2.mlrj]

// Example 2

////////////////////////////////////////////////////////////////////////////////
//  Multi-level model describing the interplay between intracellular dynamics //
//  and high-level states at cellular level.                                  //
//  In addition, cells may switch their mating type when they divide.         //
////////////////////////////////////////////////////////////////////////////////

// PARAMETERS
Dtot:1000;
k1:0.015*Dtot;
k2:200;
k3:180;
k3prime:0.018;
k4:4.5;
k5:0.6;
k6:1.0;
k7:1e6;
k8:k7;
k9:k7;
T7:250;
T8:70;
T9:20;
Td:116;
kdeath:0.006;

// SPECIES DEFINITIONS
C(4);
Y();
Yp();
D();
Mi();
Ma();

// INITIAL SOLUTION
>>INIT[ 10 C(1.0,'G1','P','U')[(Dtot-1) D + Ma] ];

// RULE SCHEMATA

// (1) cyclin synthesis 
C(v,p,t,w)[s?]:c -> C(v,p,t,w)[Y + s?] @ k1*#c;

// (2) formation of inactive MPF complex
Y:y + D:d -> Mi @ k2*#y*#d;

// (3) activation of MPF complex
Mi:i + Ma:a -> 2 Ma @ (k3prime+(k3*((#a/Dtot)^2)))*#i;

// (4) breakage of activated MPF complex
C(v,p,t,w)[Ma:a + s?]:c -> C(v,p,t,w)[Yp + D + s?] @ if (#a>1) then (k4/v)*#a*#c else 0;

// (5) cyclin degradation
Yp:y -> @ k5*#y;

// (6) cell growth
C(v,p,t,w)[s?]:c -> C(v+(1/Td),p,t,w)[s?] @ if (p=='G1') || (p=='SG2') then k6*#c else 0;

// (7) cell cycle transition from G1->S/G2
C(v,'G1',t,w)[Mi:i + s?]:c -> C(v,'SG2',t,w)[Mi + s?] @ if (#i>T7) then k7*#c else 0;

// (8) cell cycle transition from S/G2->M
C(v,'SG2',t,w)[Ma:a + s?]:c -> C(v,'M',t,w)[Ma + s?] @ if (#a>T8) then k8*#c else 0;

// (9) cell division and mating type switching (transition from M->G1)
C(v,'M',t,'U')[Ma:a + s?]:c -> C(v/2,'G1',t,'S')[Ma + s?] + C(v/2,'G1',t,'U')[Ma + s?] @ if (#a<T9) then k9*#c else 0;
C(v,'M',t,'S')[Ma:a + s?]:c -> C(v/2,'G1',t,'S')[Ma + s?] + C(v/2,'G1',if (t=='P') then 'M' else 'P','U')[Ma + s?] @ if (#a<T9) then k9*#c else 0;

// cell death
C(v,p,t,w):c -> @ kdeath*#c;
