# Supplementary material for: Rule-based multi-level modeling of cell biological systems
Source: BMC Syst Biol. 2011 Oct 17;5:166. doi: 10.1186/1752-0509-5-166 (PMC3306009; doi:10.1186/1752-0509-5-166)
Supplement: Additional file 1 — ML-Rules demo program The ZIP file comprises a prototype tool of ML-Rules including a model editor, the simulator, and a rudimentary line chart visualization of simulation trajectories. Also a user manual and several example models are part of the tool package. To start the demo tool, please unzip the file and execute the run.jar file. Java Runtime Environment (Version 6 or higher) is required for execution. [file 1752-0509-5-166-S1.ZIP › ML-Rules/examples/Scaffold9to1.mlrj]

// SPECIES DEFINITIONS
Scaf(9);
P1(1);
P2(1);
P3(1);
P4(1);
P5(1);
P6(1);
P7(1);
P8(1);
P9(1);

// INITIAL SOLUTION
>>INIT[ 
  1 Scaf(0,0,0,0,0,0,0,0,0) +
  1 P1(0) + 
  1 P2(0) + 
  1 P3(0) + 
  1 P4(0) + 
  1 P5(0) + 
  1 P6(0) + 
  1 P7(0) + 
  1 P8(0) + 
  1 P9(0)
];

// BINDING REACTIONS
Scaf(0,s2,s3,s4,s5,s6,s7,s8,s9):scaf + P1(0):p -> Scaf(1,s2,s3,s4,s5,s6,s7,s8,s9) + P1(1) @ #scaf*#p;
Scaf(s1,0,s3,s4,s5,s6,s7,s8,s9):scaf + P2(0):p -> Scaf(s1,1,s3,s4,s5,s6,s7,s8,s9) + P2(1) @ #scaf*#p;
Scaf(s1,s2,0,s4,s5,s6,s7,s8,s9):scaf + P3(0):p -> Scaf(s1,s2,1,s4,s5,s6,s7,s8,s9) + P3(1) @ #scaf*#p;
Scaf(s1,s2,s3,0,s5,s6,s7,s8,s9):scaf + P4(0):p -> Scaf(s1,s2,s3,1,s5,s6,s7,s8,s9) + P4(1) @ #scaf*#p;
Scaf(s1,s2,s3,s4,0,s6,s7,s8,s9):scaf + P5(0):p -> Scaf(s1,s2,s3,s4,1,s6,s7,s8,s9) + P5(1) @ #scaf*#p;
Scaf(s1,s2,s3,s4,s5,0,s7,s8,s9):scaf + P6(0):p -> Scaf(s1,s2,s3,s4,s5,1,s7,s8,s9) + P6(1) @ #scaf*#p;
Scaf(s1,s2,s3,s4,s5,s6,0,s8,s9):scaf + P7(0):p -> Scaf(s1,s2,s3,s4,s5,s6,1,s8,s9) + P7(1) @ #scaf*#p;
Scaf(s1,s2,s3,s4,s5,s6,s7,0,s9):scaf + P8(0):p -> Scaf(s1,s2,s3,s4,s5,s6,s7,1,s9) + P8(1) @ #scaf*#p;
Scaf(s1,s2,s3,s4,s5,s6,s7,s8,0):scaf + P9(0):p -> Scaf(s1,s2,s3,s4,s5,s6,s7,s8,1) + P9(1) @ #scaf*#p;

// UNBINDING REACTIONS
Scaf(1,s2,s3,s4,s5,s6,s7,s8,s9):scaf + P1(1):p -> Scaf(0,s2,s3,s4,s5,s6,s7,s8,s9) + P1(0) @ #scaf*#p;
Scaf(s1,1,s3,s4,s5,s6,s7,s8,s9):scaf + P2(1):p -> Scaf(s1,0,s3,s4,s5,s6,s7,s8,s9) + P2(0) @ #scaf*#p;
Scaf(s1,s2,1,s4,s5,s6,s7,s8,s9):scaf + P3(1):p -> Scaf(s1,s2,0,s4,s5,s6,s7,s8,s9) + P3(0) @ #scaf*#p;
Scaf(s1,s2,s3,1,s5,s6,s7,s8,s9):scaf + P4(1):p -> Scaf(s1,s2,s3,0,s5,s6,s7,s8,s9) + P4(0) @ #scaf*#p;
Scaf(s1,s2,s3,s4,1,s6,s7,s8,s9):scaf + P5(1):p -> Scaf(s1,s2,s3,s4,0,s6,s7,s8,s9) + P5(0) @ #scaf*#p;
Scaf(s1,s2,s3,s4,s5,1,s7,s8,s9):scaf + P6(1):p -> Scaf(s1,s2,s3,s4,s5,0,s7,s8,s9) + P6(0) @ #scaf*#p;
Scaf(s1,s2,s3,s4,s5,s6,1,s8,s9):scaf + P7(1):p -> Scaf(s1,s2,s3,s4,s5,s6,0,s8,s9) + P7(0) @ #scaf*#p;
Scaf(s1,s2,s3,s4,s5,s6,s7,1,s9):scaf + P8(1):p -> Scaf(s1,s2,s3,s4,s5,s6,s7,0,s9) + P8(0) @ #scaf*#p;
Scaf(s1,s2,s3,s4,s5,s6,s7,s8,1):scaf + P9(1):p -> Scaf(s1,s2,s3,s4,s5,s6,s7,s8,0) + P9(0) @ #scaf*#p;
