# Supplementary material for: Rule-based multi-level modeling of cell biological systems
Source: BMC Syst Biol. 2011 Oct 17;5:166. doi: 10.1186/1752-0509-5-166 (PMC3306009; doi:10.1186/1752-0509-5-166)
Supplement: Additional file 1 — ML-Rules demo program The ZIP file comprises a prototype tool of ML-Rules including a model editor, the simulator, and a rudimentary line chart visualization of simulation trajectories. Also a user manual and several example models are part of the tool package. To start the demo tool, please unzip the file and execute the run.jar file. Java Runtime Environment (Version 6 or higher) is required for execution. [file 1752-0509-5-166-S1.ZIP › ML-Rules/examples/EnzymeMichaelisMenten.mlrj]

// PARAMETERS
k3:0.1;
KM:50;

// SPECIES DEFINITIONS
E(0);
S(0);
P(0);

// INITIAL SOLUTION
>>INIT[ 50 E + 1000 S ];

// RULE SCHEMATA (Michaelis-Menten kinetics)
E:e + S:s -> E + P @ (k3*#e*#s)/(KM+#s);
