# Supplementary material for: Rule-based multi-level modeling of cell biological systems
Source: BMC Syst Biol. 2011 Oct 17;5:166. doi: 10.1186/1752-0509-5-166 (PMC3306009; doi:10.1186/1752-0509-5-166)
Supplement: Additional file 1 — ML-Rules demo program The ZIP file comprises a prototype tool of ML-Rules including a model editor, the simulator, and a rudimentary line chart visualization of simulation trajectories. Also a user manual and several example models are part of the tool package. To start the demo tool, please unzip the file and execute the run.jar file. Java Runtime Environment (Version 6 or higher) is required for execution. [file 1752-0509-5-166-S1.ZIP › ML-Rules/examples/EnzymeMassActionWithBinding.mlrj]

// PARAMETERS
k1:10;
k2:1;
k3:0.1;

// SPECIES DEFINITIONS
E(1);
S(1);
P(0);

// INITIAL SOLUTION
>>INIT[ 50 E(0) + 1000 S(0) ];

// RULE SCHEMATA (mass action kinetics)
E(0):e + S(0):s -> E($b) + S($b) @ k1*#e*#s;
E(b) + S(b) -> E(0) + S(0) @ if (b!=0) then k2 else 0;
E(b) + S(b) -> E(0) + P @ k3;
