# Supplementary material for: Rule-based multi-level modeling of cell biological systems
Source: BMC Syst Biol. 2011 Oct 17;5:166. doi: 10.1186/1752-0509-5-166 (PMC3306009; doi:10.1186/1752-0509-5-166)
Supplement: Additional file 1 — ML-Rules demo program The ZIP file comprises a prototype tool of ML-Rules including a model editor, the simulator, and a rudimentary line chart visualization of simulation trajectories. Also a user manual and several example models are part of the tool package. To start the demo tool, please unzip the file and execute the run.jar file. Java Runtime Environment (Version 6 or higher) is required for execution. [file 1752-0509-5-166-S1.ZIP › ML-Rules/examples/EndoExoCytosis.mlrj]

// SPECIES DEFINITIONS
Cell(0);
Vesicle(0);
A(0);
B(0);

// INITIAL SOLUTION
>>INIT[ 100A + 1Cell ];

// A -> B
A:a -> B @ #a;

// endocytosis of B
B:b + Cell[sol?]:c -> Cell[Vesicle[B] + sol?] @ #b*#c;

// 2B -> 2A (only inside vesicle)
Vesicle[2B:b + sol?]:v -> Vesicle[2A + sol?] @ #v*binom(#b,2);

// fusion of vesicles
Vesicle[sol1?]:v1 + Vesicle[sol2?]:v2 -> Vesicle[sol1? + sol2?] @ #v1*#v2;

// exocytosis
Cell[Vesicle[sV?]:v + sC?]:c -> Cell[sC?] + sV? @ #v*#c;
