# Supplementary material for: Rule-based multi-level modeling of cell biological systems
Source: BMC Syst Biol. 2011 Oct 17;5:166. doi: 10.1186/1752-0509-5-166 (PMC3306009; doi:10.1186/1752-0509-5-166)
Supplement: Additional file 1 — ML-Rules demo program The ZIP file comprises a prototype tool of ML-Rules including a model editor, the simulator, and a rudimentary line chart visualization of simulation trajectories. Also a user manual and several example models are part of the tool package. To start the demo tool, please unzip the file and execute the run.jar file. Java Runtime Environment (Version 6 or higher) is required for execution. [file 1752-0509-5-166-S1.ZIP › ML-Rules/examples/CellCompartments.mlrj]

// SPECIES DEFINITIONS
Cell(0);
Nucleus(0);
A(0);
B(0);

// INITIAL SOLUTION
>>INIT[
   10A + 
   50B +
   5Cell[
      10A + 
      10B + 
      Nucleus[
         10A
      ]
   ]
];

// production of A in each compartment
A:a + B:b -> 2A @ 0.1*#a*#b;

// production of B in the nucleus
Nucleus[sol?] -> Nucleus[sol? + B] @ 1;

// 2-step translocation of B into extracellular compartment
Nucleus[B:b + sol?] -> Nucleus[sol?] + B @ #b;
Cell[B:b + sol?]:c -> Cell[sol?] + B @ #b*#c;

// degradation of A and B in each compartment
A:a -> @ 0.1*#a;
B:b -> @ 0.01*#b;
